# Supplementary material for: Non-invasive red-light optogenetic control of Drosophila cardiac function
Source: Commun Biol. 2020 Jun 29;3:336. doi: 10.1038/s42003-020-1065-3 (PMC7324573; doi:10.1038/s42003-020-1065-3)
Supplement: Supplementary file 3 — Supplementary Data 1 [file 42003_2020_1065_MOESM3_ESM.xlsx]

## Sheet: Figure3 b and d
			Power density (mW/mm^2) (10 ms pulse width)							Pulse width (ms) (Power density 3.63 mW/mm^2)
			0.46	0.91	1.86	3.63	7.26			2	5	10	20	40
	Fly number (n)	Pacing probability							Pacing probability
Larva	14		0	0.154	0.538	1	1			0	0.429	0.786	1	1
Early pupa	17		0	0	0.692	1	1			0	0.286	0.786	1	1
Late pupa	11		0	0.3	0.7	1	1			0	0.7	1	1	1
Adult	12		0.125	0.25	0.375	1	1			0	0.556	1	1	1

## Sheet: Figure 3e-h
Larva							Pacing frequency (Hz) (power density 3.63 mW/mm^2, pulse width 20 ms)
	Fly number	RHR of each fly (Hz)	maxPR (Hz)	maxPR of RHR (%)			3.5	4	4.5	5	5.5	6	6.5	7	7.5	8
	S01	3.1	4.4	145.2		HR	3.5	3.9	4.4	4.2
	S02	3.5	4.9	142.9				4.8	4.4	4.9	5.3	4.9	4.9
	S03	4.1	5.5	134.1			5.1	5.3	5.2	4.9	5.5	5.5	5.6
	S04	3.5	5.1	142.9			3.5	4	4.4	5.1	5.1
	S05	3	5.5	183.3			4.8	4	4.5	4.9	5.5	4.9	5.1
	S06	3.3	4.9	151.5					4.4	4.9	4.7
	S07	4.7	7.5	159.6						5	5.5	6	6.5	7	7.5	6
	S08	4.4	7	159.1					4.7	5	5.5	6	6.5	7	5.6	5.6
	S09	3.5	5.5	157.1					4.4	5.1	5.5	4.7	7.9
	S10	3	5.5	183.3				4	4.4	5.1	5.5
	S11	3.27	5.4	168.2						5	5.4	4.8
	S12	3.69	7	189.7				3.9	4.6	4.9	5.5	6	6.5	7	7.3
	S13	1.82	4.4	247.3				4.1	4.4	4.2
	S14	4.12	7	169.9				3.9	4.6	4.9	5.5	6.1	6.5	7	7.3	5.6
	Avg	3.5	5.68571	166.721		Avg	4.225	4.21111	4.53333	4.86429	5.375	5.43333	6.1875	7	6.925	5.73333
						SD	0.8461	0.4961	0.2348	0.2925	0.2454	0.6042	0.9643	0	0.8884	0.2309
Early pupa							Pacing frequency (Hz) (power density 3.63 mW/mm^2, pulse width 20 ms)
							2	2.5	3	3.5	4	4.5	5	5.5	6	6.5	7
	S01	1.6	4.5	281.2		HR	2	2.5	2.9	3.6	3.9	4.4	4.8
	S02	1.6	3.5	218.8			2	1.6	2.9	3.5	4.3	2.9	3.6	3.9
	S03	2.4	3.8	166.7						2.9	3.8	4.4	3.8	3.9
	S04	2	4.5	225					3	3.5	4	4.5
	S05	3.1	6.1	193.5					3	3.4	3.9	4.4	5.1	5.5	6.1	4.3	4.1
	S06	2.2	4.4	204.5					2.9	3.6	3.9	4.4	3.7	3.8
	S07	1.9	4.4	214.3						3.4	3.9	4.4	3.7	4.1	4.1
	S08	1.3	3.9	269.2				2.5	2.9	3.6	3.9	3.7
	S09	3	3.6	116.7				2.4	2.9	3.6	3.6	4.3	3.8
	S10	1.1	3.6	318.2				2.5	3	3.6
	S11	3.1	6	193.5						3.6	3.9	4.4	5	5.5	6	4.1
	S12	2.78	4.4	161.9							3.9	4.4	4.1
	S13	2.96	4.9	168.9						3.6	3.9	4.4	4.9	3.8	4.1
	S14	2.15	4.1	186.1							4.1	4.3	4.2
	S15	1.54	3.9	259.7							3.9	3.7	3.8
	S16	1.44	4.4	312.5							3.9	4.4	4.1
	Avg	2.13563	4.375	218.169		Avg	2	2.3	2.9375	3.49167	3.92	4.2	4.2	4.35714	5.075	4.2	4.1
						SD	0	0.3937	0.05175	0.2021	0.1474	0.4359	0.5523	0.7871	1.127	0.1414	0
Late Pupa							Pacing frequency (Hz) (power density 3.63 mW/mm^2, 10 ms Pulse width)
							2.5	3	3.5	4	4.5	5	5.5	6	6.5	7	7.5
	S01	2	4.4	225		HR	2.4	3	3.6	3.9	4.4	3.3	3.4	3
	S02	3.3	6.5	197					3.4	3.9	4.6	4.9	5.5	6	6.5	5.3
	S03	5.1	7	137.3								5.1	5.5	6	6.5	7	5.5
	S04	2.7	6.5	240.7					3.6	3.9	4.6	4.9	5.5	6	6.5	4.7
	S05	2.12	4.9	235.9				3	3.6	3.9	4.4	4.9	4.2
	S06	4.48	6	133.9					3.6	3.9	4.4	4.9	5.5	6	4.6	4.6	4.9
	S07	2.47	5.5	222.7					3.4	3.9	4.6	4.9	5.5	4.9
	S08	2.27	5	220.3						3.9	4.4	5	4	4
	S09	1.94	5.5	283.5					3.6	3.9	4.4	4.9	5.5	4.4
	S10	2.08	5.5	264.4							4.4	4.9	5.5	4.1	4.2	4.1
	S11	2.47	6	242.9					3.6	3.9	4.4	5.1	5.5	6	4.9	4.8
	Avg	2.81182	5.70909	218.509		Avg	2.4	3	3.55	3.9	4.46	4.8	5.05455	5.04	5.53333	5.08333	5.2
						SD	0	0	0.09258	0	0.09661	0.504	0.7853	1.114	1.082	1.015	0.4243
Adult							Pacing frequency (Hz) (power density 3.63 mW/mm^2, 10 ms Pulse width)
							6.5	7	7.5	8	8.5	9	9.5	10	10.5	11	11.5	12
	S01	8.8	11.5	130.7		HR					8.5	9	9.5	10	10.5	11	11.5
	S02	7.1	10	140.9								9	9.5	10
	S03	6.6	10.5	159.1						8	8.5	9	9.5	10	10.5		7.6
	S04	6.5	10	153.9									9.5	10
	S05	8.16	10.5	131.3							9.9	9	9.5	10	10.5		9.6	9.6
	S06	8.3	10.5	126.5									9.5	10	10.5	10.8	11
	S07	7.2	10	138.9								9	9.5	10	10
	S08	5.42	9.5	175.3								8	9.5	9
	S09	5.61	7.9	133.7			6.5	7	7.5	7.9	7.6	5.3
	S10	6.88	9.5	138.1				7	7.5	8.1	8.5	9	9.5	7.8	8.2
	Avg	7.057	9.99	142.84		Avg	6.5	7	7.5	8	8.6	8.4125	9.5	9.64444	10.0333	10.9	9.925	9.6
						SD	0	0	0	0.1	0.8246	1.305	0	0.7667	0.9201	0.1414	1.746	0

## Sheet: Figure 4c
		Power tuning (617 nm excitation for 10 s, mW/mm^2)
	Paceable fly	7.26	3.63	1.86	0.91	0.46	0.23	0.12
larva	S01	1	1	1	1	1	0	0	Note: 1 means fly heart can be inhibited, while 0 means fly heart cannot be inhibited.
	S02	1	1	0	0	0	0	0
	S03	1	1	1	1	0	0	0
	S04	1	1	1	1	0	0	0
	S05	1	1	0	0	0	0	0
	S06	1	1	1	1	0	0	0
	S07	1	1	1	0	0	0	0
	S08	1	1	1	0	0	0	0
	S09	1	1	1	0	0	0	0
	S10	1	1	0	0	0	0	0
	summary	10	10	7	4	1	0	0
	Inhibition probability	1	1	0.7	0.4	0.1	0	0
early pupa	S01	1	1	1	1	1	1	0
	S02	1	1	1	1	1	1	0
	S03	1	1	1	1	1	1	1
	S04	1	1	1	1	1	1	1
	S05	1	1	1	1	1	1	1
	S06	1	1	1	1	1	1	1
	S07	1	1	1	1	1	1	1
	S08	1	1	1	1	1	1	1
	S09	1	1	1	1	1	0	0
	S10	1	1	1	1	1	1	1
	summary	10	10	10	10	10	9	7
	Inhibition probability	1	1	1	1	1	0.9	0.7
late pupa	S01	1	1	1	0	0	0	0
	S02	1	1	1	1	1	0	0
	S03	1	1	1	1	0	0	0
	S04	1	1	1	1	0	0	0
	S05	1	1	1	1	1	1	1
	S06	1	1	1	1	1	0	0
	S07	1	0	0	0	0	0	0
	S08	1	1	1	1	0	0	0
	S09	1	1	1	0	0	0	0
	summary	9	8	8	6	3	1	1
	Inhibition probability	1	0.8889	0.8889	0.6667	0.3333	0.1111	0.1111

## Sheet: Figure 5c-d
		Cardiac arrest time								Cardiac arrest time
	Recovery time (s)	1s	2s	5s	10s	20s			Normalized maxHR (*100%)	1s	2s	5s	10s	20s
Fly number	S01	0	0	0	12.9331	25.2545		Fly number	1	1.07783	1.08627	1.15058	1.27671	1.33061
	S02	0	0	0	10.3579	10.3579			2	1.01577	1.10577	1.15912	1.80479	1.58927
	S03	0	0	0.527068	3.35602	8.87293			3	1.0553	1.05343	1.41298	1.83886	2.60306
	S04	0	5.99887	13.6568	14.747	24.8786			4	1.16094	2.11287	2.54036	2.50576	3.05845
	S05	0	0	19.559	13.8165	9.55902			5	1.06927	1.08196	1.27739	1.2664	1.21963
	S06	0	0	0	0	7.24699			6	1.0893	1.01981	1.11052	1.16183	1.29195
	S07	0	0	0	7.39737	16.3165			7	1.14251	1.05329	1.19616	1.29545	2.0286
	S08	0	0	1.46692	2.33158	3.15865			8	1.11539	1.16955	1.34542	1.20991	1.29649
	S09	0	0	0.733835	1.95564	5.15113			9	0.996619	1.07317	1.37766	1.40867	2.0843
	S10	0	0	0	2.47256	0			10	1.12141	1.04902	1.17631	1.16936	1.26029
	S11	0	0	0	0	0			11	1.10155	1.01168	1.09509	1.08684	1.24492
	S12	0	0	0	0	11.8992			12	1.10064	1.01002	1.11533	1.0354	1.41931
	S13	0	0	0	5.08534	2.25639			13	1.09697	1.03115	1.10258	1.35577	1.55499
	S14	0	0	28.8541	26.4857	0			14	1.0584	1.08109	1.29194	1.23719	1.21026
	S15	0	0	0	6.27895	8.45			15	1.10886	1.17332	1.16569	1.30733	1.68948
	S16	0	0	6.25075	0	4.0609			16	1.08714	0.986999	1.46355	1.18544	1.49809
	S17	0	0	12.059	11.3917	23.1305			17	1.0437	1.11498	1.24323	1.6175	3.35311
	S18	0	0	0	28.5158	34.7			18	1.05893	1.12722	1.13871	1.60593	2.06792
